# Supplementary material for: Ternary Mixtures of Hard Spheres and Their Multiple Separated Phases
Source: Molecules. 2023 Nov 28;28(23):7817. doi: 10.3390/molecules28237817 (PMC10707887; doi:10.3390/molecules28237817)
Supplement: Supplementary file 1 [file molecules-28-07817-s001.zip]

Archive with 1 entries (1 files):
- molecules-2592320-supplementary.pdf
